# Supplementary material for: Diagnostic comparison of vibration-controlled transient elastography and MRI techniques in overweight and obese patients with NAFLD
Source: Sci Rep. 2022 Dec 19;12:21925. doi: 10.1038/s41598-022-25843-6 (PMC9763419; doi:10.1038/s41598-022-25843-6)
Supplement: Supplementary file 2 — Supplementary Information 2. [file 41598_2022_25843_MOESM2_ESM.xlsx]

## Sheet: raw data
	BMI	SCD	LSM (VCTE)	LSM (MRE)	fibrosis stage (biopsy)	CAP	MRI-PDFF (%)	steatosis grade (biopsy)
1	18.7463	12.6	10.8	7.4	3	194	5.09	1
2	18.9589	10.37	15.4	4.8	3	243	6.66	1
3	19.7574	31.3	6.2	2.52	1	329	3.84	1
4	20.3125	19	5.9	3.1	2	337	17.45	2
5	20.9689	20.1	4.1	2.9	0	185	2.84	1
6	21.4159	11.3	3.5	2.48	1	211	2.4	1
7	21.5466	18.2	17.7	5.51	3	257	4.88	1
8	22.0741	18.6	7.5	3.15	1	210	1.59	0
9	22.243	17.4	4.1	1.9	1	308	35.9	3
10	22.302	19.3	20	4.09	3	303.5	11.2	1
11	22.5554	17	25.2	5.4	2	261	7.02	2
12	22.7595	20	9	2.92	1	312	19.7	2
13	22.8446	17.2	5.5	2.05	1	273.5	8.91	1
14	23.0146	17.95	5.2	3.6	0	275	11.2	2
15	23.1247	17.69	18.4	5.9	3	205	4.8	1
16	23.1405	23.56	8.9	4.5	2	328	13.8	2
17	23.1533	22.1	15.4	6.5	3	324.5	5.22	1
18	23.1983	17.26	6.1	2.6	1	251	7.4	1
19	23.2335	19.5	3.2	2	1	306.5	5.6	1
20	23.3219	22.1	11.3	4.45	3	245.5	4.25	0
21	23.5172	20.2	13	6.21	3	312	9.21	2
22	23.591	13.6	7.9	4.1	1	183	8.6	1
23	23.7011	17.7	3.1	2.1	1	231	2.86	1
24	23.7812	16.4	5.2	3.1	1	258	17.6	3
25	23.9257	17.9	12.7	4.69	3	293	11.7	2
26	24	21.37	7.5	2.9	2	201	4.8	1
27	24.0601	20.4	7.5	3.15	1	237	4.02	1
28	24.093	24.16	7.7	3.9	1	283	19.5	2
29	24.1389	19.78	7.1	2.84	1	245	3.12	1
30	24.1672	24.32	6.4	2.5	1	285	36.7	3
31	24.3253	24.4	13.9	5.43	3	262.5	6.95	0
32	24.3757	20.64	14.8	6.1	3	222	6.4	1
33	24.4511	19.17	13.3	3.4	3	234	8.8	2
34	24.5243	18.5	6.2	3	1	264	4.2	2
35	24.539	20.85	7.5	3.3	1	304	14.3	2
36	24.6826	22.35	8.6	2.8	1	281	19.9	2
37	24.8408	21.32	12.1	4.4	2	198	3.8	0
38	24.977	18.54	15.1	5.5	3	252	8.82	3
39	25.204	19.8	8.7	3.78	3	312.5	13.5	2
40	25.2342	26.8	14.1	4.65	3	321	25.4	2
41	25.2344	15.2	9.9	4.05	3	237.5	4.82	1
42	25.3391	21.8	16.5	4.35	3	337	12.1	2
43	25.3934	14.5	5.6	2.2	1	311	24.8	3
44	25.4234	17	12.4	3.47	2	300	15.4	2
45	25.4748	16.5	4.1	2.28	0	263.5	11.2	1
46	25.4893	19.38	7.3	2.5	2	318	16.3	3
47	25.6653	24.3	22.8	9.95	4	248	9.8	1
48	25.7084	17.4	7.4	1.92	1	242.5	8.63	1
49	25.7443	22	11.8	4.8	3	304	7.3	1
50	25.7443	22	9.7	5.3	3	329.5	7.2	1
51	25.7593	19.3	19.5	6.7	4	208.5	6.2	1
52	25.7617	19.1	15.9	4.95	3	245	11	3
53	25.8478	18.7	10.4	4.6	3	295	8.9	1
54	25.9088	22.7	16	4.8	4	264.5	5	1
55	25.9516	20	7.2	3.2	2	319	17	3
56	26.1178	17.1	8.4	3.69	2	256	8.34	1
57	26.1857	20.9	10.1	3.56	3	283	13.25	3
58	26.215	17.1	5.3	3.8	2	268	12.6	1
59	26.3107	20.1	7.4	4	3	256	16.3	2
60	26.3296	27.2	12.8	5.23	3	302	9.89	2
61	26.4398	21.5	16.4	4.35	3	298	5.4	1
62	26.497	24.5	11.5	3.68	3	336	7.12	1
63	26.7091	22.3	19.8	3.4	3	249	10.36	1
64	26.7094	21.3	12.6	5.5	4	281	6.9	1
65	26.7532	24.25	7.1	2.5	1	344	19.9	2
66	26.7532	22.5	6.2	2.92	2	313.5	11.8	2
67	26.8272	23.5	5.5	3.3	2	263	11.4	1
68	26.9438	23.5	7.8	3.19	2	321.5	24.48	3
69	27.0242	22.5	4.1	3.12	1	208	13.21	1
70	27.1643	24.53	20	4.6	3	317	13.7	2
71	27.1659	18.58	30.7	8.4	4	247	5.5	1
72	27.1809	15.9	6.1	2.8	1	307	8.9	2
73	27.3251	26.4	9.1	3.75	2	362	16.04	2
74	27.5134	23	11.5	4.5	3	336	6.1	1
75	27.5196	24.1	10.8	3.75	2	354.5	8.4	1
76	27.5466	18.1	19.1	5.21	4	203.5	2.06	0
77	27.5592	22.36	6.2	4.1	2	339	24.3	2
78	27.6562	17.3	16.4	6.32	3	270	8.98	1
79	27.8083	22.12	7.2	2.15	1	340	24.15	3
80	27.8366	14.1	5.5	2.95	2	198	4.9	2
81	27.8539	30.5	3.8	3.14	2	336.5	34.2	3
82	27.993	23.3	5.3	2.5	2	248	15.13	1
83	28.0248	22.3	8.6	4.1	1	302	9.8	1
84	28.0445	24.39	8.8	3.75	2	330	17.3	3
85	28.1337	22.3	7.8	2.8	2	286	22.8	2
86	28.1675	21.4	12.6	4.86	3	303	9.97	2
87	28.1826	22.3	10.6	4.46	3	264	13.89	2
88	28.225	24.12	6.1	3.35	2	318	19.8	2
89	28.481	32.7	12.6	6.21	4	265	4.88	1
90	28.504	15.8	18.5	7.28	4	225.8	2.12	0
91	28.6501	24.1	5.8	2.4	1	351	18.5	3
92	28.7197	15.87	14.3	6.7	3	236	5.9	1
93	28.7642	23.4	6	2.65	2	298.5	8.6	1
94	28.8835	18.2	7.9	3.36	3	267	14.1	2
95	29.1654	24.7	7.8	3.05	3	249	5.26	1
96	29.1786	23.56	72.1	12.1	4	243	5.02	1
97	29.2304	22.18	20	7.2	3	257	11.2	1
98	29.278	23.5	14.1	5.5	4	225	7.9	1
99	29.3199	22.46	16	4.4	3	319	21.17	3
100	29.3897	27.5	12.3	6.3	2	334	10.38	2
101	29.4467	19.7	8.9	3.6	1	237	5.9	1
102	29.6963	20	17.8	5	2	315	18.9	2
103	29.7609	23.66	10.3	4.6	2	305	28.8	3
104	29.7852	25.2	8.3	4.92	1	333	11.89	2
105	29.7898	34.43	9.1	6.2	4	206	3.6	1
106	29.843	24.1	8	3.2	3	275	5.9	1
107	30.1162	22.8	18.8	5.6	4	228	8.6	1
108	30.1194	23.06	6.2	2.1	1	292	10.9	1
109	30.1315	30.8	15.9	5.02	3	282	8.08	1
110	30.2296	20.7	18.3	4.58	3	329.5	18.8	3
111	30.2545	28.5	18.6	7.75	4	267	4.82	1
112	30.2601	22.6	6.4	3.07	1	305	17.8	3
113	30.2647	21.7	9.9	4.09	2	304	20.07	2
114	30.3815	20	6.9	3.72	2	339	16.61	2
115	30.5311	26.9	8.9	5.14	3	301	2.35	1
116	30.7438	24.1	14.3	5.7	3	317	12.8	2
117	30.9446	26.1	5.6	3.46	2	371	14	2
118	31.0158	24.81	34.3	7.6	3	336	17.1	3
119	31.1549	24.3	11.6	3	2	324	20.9	3
120	31.2295	23.9	20.9	3.8	3	310	7.1	1
121	31.3279	21.3	5.8	3.2	2	309	9.6	2
122	31.3291	24.04	10	4.4	3	276	9.8	2
123	31.3555	22.5	8.1	2.8	1	287	11	1
124	31.4134	27.2	11.5	4.93	3	324	7.96	2
125	31.5582	16.9	25.5	7.4	4	209	6.65	2
126	31.6242	22	9.6	4.43	3	320	6.55	1
127	31.6337	20.4	11.8	3.03	2	309	17.71	2
128	31.9377	21.2	14.1	3.56	3	266	5.15	1
129	31.9818	25	23.4	7.42	4	278	7.4	2
130	32.0459	29.4	5.9	2.39	1	327	25.5	3
131	32.119	26.2	9.1	4.02	3	327	15.45	2
132	32.2464	30.4	5.7	3.6	0	376	19.78	1
133	32.2567	18.5	5.3	3.7	3	237	7.6	1
134	32.3529	23.6	6.5	3.2	2	303	14.6	3
135	32.5551	24.65	8.1	3.2	1	359	30.4	3
136	32.6992	22.5	7.5	3.45	3	334.5	15.03	2
137	32.7381	21.1	21.61	6	4	307	12.2	3
138	32.7696	21.4	22.3	6.2	4	286	16.8	3
139	32.8567	16.5	18.5	8.03	4	242	1.16	0
140	32.9657	26.5	9.7	2.98	2	334	6.59	1
141	33.1726	26.9	21.9	6.13	4	276	2.71	1
142	33.3984	24.6	10.5	5.17	4	284	4.4	1
143	33.6856	21.6	8.6	3.88	2	299.5	12.2	1
144	33.9844	24.6	15.7	5.68	4	331.5	8.22	1
145	34.1522	23.2	22	4.86	3	377	20.5	3
146	34.2844	22.5	4	3.6	1	318	21.73	2
147	35.0884	22.8	11.5	3.82	3	383	10.7	2
148	35.1393	26.9	9.3	3.45	3	327	13.3	2
149	35.1556	35.27	4.8	4.2	1	278	15.9	1
150	35.3462	23.8	26.6	3.92	3	356	19.1	3
151	35.7439	30.3	8.9	4.97	3	370	6.23	2
152	35.7717	24.1	13.7	4.12	3	336	14.39	2
153	35.9085	24.1	13.7	5.49	3	336	16.3	2
154	35.9533	35.3	9.3	3.4	2	391	16.2	2
155	36.0736	24.1	7.2	2.3	1	240	14.8	3
156	36.1673	30.5	12.8	4.68	3	375.5	14.81	1
157	36.5299	26.9	11.9	4.3	3	368.5	12.6	3
158	37.8514	35.6	7	3.09	2	250.5	11.8	2
159	38.6174	31.2	13.2	5.98	4	368	7.8	1
160	38.7004	28.4	17.5	7.8	4	243	6.5	1
161	39.5226	44.2	22.2	5.44	3	400	10.5	1
162	40.8163	31	18.2	4.29	4	288.5	9.82	1
163	44.2498	29.3	28.4	6.7	4	315	5.9	2
